# Supplementary material for: Rice Senescence-Induced Receptor-Like Kinase (OsSRLK) Is Involved in Phytohormone-Mediated Chlorophyll Degradation
Source: Int J Mol Sci. 2019 Dec 30;21(1):260. doi: 10.3390/ijms21010260 (PMC6982081; doi:10.3390/ijms21010260)
Supplement: Supplementary file 1 [file ijms-21-00260-s001.zip]

Archive with 1 entries (1 files):
- ijms-665208-SI.pdf
